# Supplementary material for: The effect of personality measurement conditions on spontaneous swimming behavior in the pale chub Zacco platypus (Cyprinidae)
Source: PeerJ. 2020 Mar 19;8:e8736. doi: 10.7717/peerj.8736 (PMC7085894; doi:10.7717/peerj.8736)
Supplement: Supplemental Information 1 — Each data point indictaes value of spontaenous swimming under a context [file peerj-08-8736-s001.xlsx]

## Sheet: exploration
	percent time moving	median speed(cm/s)	median turning rate(w/s)	distance to center(cm)
33	0.68654	6.03825	0.0796832	19.4518
42	0.802143	7.26133	0.100284	24.9021
44	0.825197	7.87093	0.0975756	19.1692
48	0.864956	4.78515	0.103347	19.5907
70	0.947958	9.21804	0.118752	21.0074
71	0.923192	7.4248	0.100006	20.6855
81	0.623916	5.45405	0.0777262	18.0987
94	0.468168	4.8617	0.0743864	21.825
96	0.740137	6.26166	0.0800941	19.4178
115	0.632585	5.90808	0.0763779	18.509
125	0.510718	7.06492	0.0944744	22.9835
126	0.295958	3.16082	0.0296651	23.9613
130	0.793351	7.24215	0.0925869	21.6507
147	0.797628	8.47992	0.100567	22.155
162	0.854853	7.47768	0.112491	21.584
179	0.490483	2.82882	0.0485736	19.2099
187	0.94879	9.79571	0.120669	20.6221
189	0.431322	3.36873	0.0535444	14.3565
191	0.746717	3.39312	0.0508153	18.7051
1005	0.934533	10.7995	0.12523	19.2978
1006	0.957931	8.37805	0.127866	19.7843
1010	0.634338	4.31654	0.061843	22.8622
1057	0.838358	7.83115	0.0978528	17.5792
1093	0.936461	5.43899	0.0896797	19.7834
1117	0.835036	5.09165	0.0563332	16.5024
1143	0.733453	6.60934	0.0684781	18.1323
1187	0.820692	8.19055	0.117914	20.708
1192	0.941622	7.57171	0.0822809	18.6925
1210	0.30525	6.01526	0.0573785	17.4031
1242	0.764666	6.44838	0.0936921	20.0467
1267	0.933731	3.20234	0.0489545	21.482
1281	0.0614023	6.56468	0.101854	21.1209
1285	0.806807	7.12266	0.101515	19.5102
1302	0.733509	5.77914	0.0690924	25.183
1304	0.813419	5.6473	0.078091	20.7768
1306	0.699073	8.04204	0.0906326	18.3804
1308	0.875539	8.99388	0.115423	17.3796
1312	0.951179	2.47994	0.0348888	20.916
1313	0.698217	5.76153	0.072854	18.1581
1315	0.608284	9.91867	0.123912	19.1364
1316	0.932677	1.87106	0.0736153	26.2085
1317	0.126953	7.6106	0.0764773	21.1993
1320	0.902395	7.83191	0.0796304	19.1857
1323	0.879375	4.96323	0.0607155	16.1202
1324	0.729525	8.31227	0.104902	18.6522
1325	0.898699	5.26691	0.0869218	20.1702
1326	0.660918	4.94067	0.0677081	18.6852
1332	0.700425	6.28005	0.0821601	17.582
1333	0.751604	8.5209	0.0881616	19.4978
1334	0.648975	6.81831	0.0834763	16.4407
1335	0.905003	3.73321	0.0498869	15.9749
1337	0.820722	6.61431	0.102976	22.8395
1339	0.942786	5.01862	0.0550386	18.7262
1341	0.786117	3.76737	0.0430826	16.8506
1345	0.723855	4.12639	0.0655459	20.1658
1348	0.885055	3.24775	0.0492412	23.1278
1351	0.40354	2.07089	0.0499685	24.18
1355	0.0840133	6.03038	0.0609064	18.0157
1356	0.86117	8.0088	0.0850857	18.6891
1358	0.829127	4.99916	0.0726659	22.1232
1359	0.373738	4.28796	0.0647035	18.9037
1361	0.626177	2.67932	0.0807956	25.7571
1363	0.643757	4.40691	0.0502392	24.0364
1371	0.673085	5.7859	0.0720719	18.9446
1375	0.865579	7.42253	0.124856	21.5747
1379	0.923151	9.10153	0.118564	18.7328
1381	0.94419	4.63102	0.0508816	16.7575
1382	0.668091	5.52847	0.0776848	13.5147
1384	0.917808	4.88002	0.0735287	19.4149
1385	0.801871	7.88767	0.0924111	17.0237
1387	0.85281	10.8911	0.125408	20.2275
1389	0.927456	8.26318	0.0951866	23.5659
1390	0.878698	3.20214	0.0393457	22.8294
1391	0.69115	6.32258	0.0788729	24.0274
1397	0.751567	3.37685	0.0315087	13.286
1398	0.87685	6.84975	0.111205	23.2232
1399	0.919534	6.11631	0.0757172	13.2746
1400	0.915645	11.5174	0.159289	18.7332
	0.971032

## Sheet: control
	percent time moving	median speed(cm/s)	median turning rate(w/s)	distance to center(cm)
33	0.530745	5.2628	0.0667882	18.0065
42	0.82118	8.20938	0.100743	22.2709
44	0.500812	7.78611	0.106326	14.7852
48	0.279301	8.85213	0.104144	18.0477
70	0.939874	8.76859	0.114912	20.3462
71	0.876858	7.4646	0.102814	20.9114
81	0.534573	5.18231	0.0672635	18.002
94	0.689496	3.26439	0.060275	18.4316
96	0.858848	5.20983	0.0595526	23.4448
115	0.209842	6.60893	0.0938791	18.8805
125	0.639332	5.35568	0.0718755	23.1371
126	0.0748168	5.35577	0.091708	14.3821
130	0.925515	5.68703	0.0939677	18.9811
147	0.906936	6.52228	0.0835576	21.4737
162	0.882517	5.68661	0.0842562	24.689
179	0.287443	5.51104	0.0612486	19.4045
187	0.836913	8.85661	0.128501	20.7608
189	0.198313	4.3603	0.0489837	14.131
191	0.421715	4.11152	0.0582289	21.0378
1005	0.952974	10.6523	0.123471	21.864
1006	0.879965	8.97573	0.122826	24.3288
1010	0.36313	4.79034	0.0713855	24.0283
1057	0.92622	5.92429	0.0708314	21.8409
1093	0.64364	7.58277	0.10078	19.4234
1117	0.388328	6.74213	0.0844605	21.3924
1143	0.940359	5.2999	0.0670315	21.8914
1187	0.904854	6.90299	0.093248	15.6362
1192	0.904669	8.14855	0.0794645	22.355
1206	0.587772	3.46888	0.0462111	14.7045
1210	0.851823	5.29285	0.0643861	21.1417
1242	0.0640302	7.94565	0.0860528	23.7424
1267	0.804462	3.85591	0.0539871	5.71481
1281	0.866539	4.68262	0.0884931	22.0028
1285	0.066934	5.49494	0.0750058	17.7049
1302	0.341782	6.90106	0.0835917	22.2298
1304	0.882928	4.90678	0.0592079	14.1003
1306	0.940534	7.64677	0.0868071	18.8622
1308	0.0777209	9.80877	0.133684	22.831
1312	0.441433	4.132	0.049492	15.3262
1313	0.934437	5.96145	0.0827023	19.083
1315	0.00055325	9.32741	0.128554	21.7725
1316	0.82579	2.82105	0.0398525	24.3133
1317	0.883921	8.48847	0.108891	21.1055
1320	0.583991	7.90069	0.0880765	23.8668
1323	0.849983	5.79172	0.0837583	18.4348
1324	0.422582	5.8534	0.0792315	24.8617
1325	0.751902	5.48968	0.0637925	17.246
1326	0.597064	4.06674	0.0579024	17.6128
1332	0.551896	5.43468	0.0670524	15.6593
1333	0.941337	8.43466	0.0857415	20.1441
1334	0.331835	5.15969	0.0674569	18.2036
1335	0.365961	5.20698	0.0724614	24.3269
1337	0.505397	9.42655	0.138608	21.0261
1339	0.790151	6.56683	0.0761326	18.6352
1341	0.114734	3.82991	0.0459262	22.8895
1345	0.11956	7.24589	0.0844695	23.7776
1348	0.0151444	4.56382	0.0576045	17.4069
1351	0.531462	3.0856	0.0354846	18.7326
1355	0.840064	6.55624	0.0719532	23.6583
1356	0.559823	6.61586	0.0682862	19.6734
1358	0.611104	3.73942	0.0414867	17.9056
1359	0.0188079	3.92512	0.0590586	22.722
1361	0.163508	4.36712	0.0560786	20.5536
1363	0.765733	6.50934	0.0812244	22.8619
1371	0.778626	5.89	0.0709095	17.8408
1375	0.979424	6.97336	0.0740601	20.7574
1379	0.632001	7.35532	0.0848264	19.4734
1381	0.760476	5.46467	0.0765558	17.7399
1382	0.42548	6.76095	0.09255	19.5436
1384	0.427119	10.4743	0.132246	18.7554
1385	0.841783	7.54183	0.0878132	22.9266
1387	0.866853	10.0933	0.133882	23.1122
1389	0.165136	7.40643	0.0870875	23.5654
1390	0.307093	5.0225	0.0541096	15.9825
1391	0.422556	6.79016	0.0781789	23.261
1397	0.552176	6.27208	0.0854199	21.5067
1398	0.761745	4.30345	0.11474	23.0093
1399	0.943326	3.5821	0.0880342	17.0566
1400		6.16074	0.143227	22.4205

## Sheet: boldness
	percent time moving	median speed(cm/s)	median turning rate(w/s)	distance to center(cm)
42	0.747496	9.85363	0.0845441	25.2328
44	0.985508	9.90231	0.114653	15.3886
48	0.921394	9.19919	0.0937775	22.8743
70	0.967886	10.4862	0.12462	20.2058
71	0.811931	9.24148	0.103944	17.9036
81	0.503273	6.27526	0.0250786	14.5148
94	0.942002	9.60436	0.105952	22.5634
96	0.843476	6.51387	0.0577485	22.285
115	0.374376	6.06815	0.0207215	21.0408
125	0.787216	7.69136	0.0542615	19.2622
126	0.836282	8.40451	0.103491	27.4745
130	0.810455	7.88879	0.0816228	17.5618
147	0.946126	10.5054	0.112232	26.0031
162	0.982707	9.8151	0.141315	16.3122
179	0.597471	6.78621	0.048222	17.0396
187	0.947374	10.8726	0.117528	20.7545
189	0.705528	7.29396	0.0668271	22.1844
191	0.795049	5.1969	0.0480132	17.6509
1005	0.973127	11.958	0.125971	23.537
1010	0.827637	7.70758	0.0815342	20.832
1057	0.84416	8.41307	0.0855319	21.3186
1093	0.52483	5.67203	0.04947	11.6321
1117	0.837558	7.9278	0.071166	22.3558
1143	0.948593	7.6693	0.0893227	19.3977
1187	0.83477	9.682	0.0910352	15.7914
1192	0.830827	8.47142	0.0904596	22.4086
1210	0.544917	5.71491	0.028054	18.6731
1242	0.89807	6.76572	0.0667472	22.9282
1267	0.898065	9.22932	0.0919927	21.4061
1281	0.959431	8.47193	0.107136	18.6788
1285	0.87997	7.29045	0.0729765	21.1845
1302	0.895838	8.74207	0.0870458	20.0032
1304	0.623067	7.31164	0.0532509	29.2005
1306	0.806469	8.52569	0.0869374	21.1376
1308	0.955929	11.8042	0.139266	24.2954
1312	0.665668	6.97884	0.0568224	20.4834
1313	0.902726	8.72624	0.085498	24.462
1315	0.955229	12.0788	0.132536	21.8057
1316	0.576803	5.5488	0.0294054	12.0292
1317	0.70043	7.08707	0.0988812	18.3306
1320	0.90195	9.10707	0.101317	20.2734
1323	0.715205	9.52929	0.0898755	18.7959
1324	0.783703	7.9118	0.0983062	23.3105
1325	0.798929	8.16153	0.0702401	19.8194
1326	0.75875	4.7308	0.0460444	16.6752
1332	0.665567	6.72715	0.0559568	18.9449
1333	0.766454	9.4506	0.0931128	25.3456
1334	0.985922	9.7061	0.11624	16.8744
1335	0.222895	3.13051	0.0102086	6.0118
1337	0.965007	10.7187	0.102541	22.5069
1339	0.94587	9.40765	0.0992472	20.7836
1341	0.825047	4.9218	0.0453128	20.4141
1345	0.735506	7.10285	0.0593071	19.5656
1348	0.761756	7.09875	0.0671173	25.0566
1355	0.824997	6.26184	0.0597707	25.3655
1356	0.738132	8.72543	0.0882886	23.5933
1358	0.352295	5.94748	0.0187154	30.0163
1359	0.8385	5.71382	0.0700787	18.7081
1361	0.886003	4.92853	0.0445114	39.194
1363	0.813631	9.92215	0.102483	20.606
1371	0.750812	6.6168	0.0550257	16.9596
1375	0.947636	9.8989	0.101034	21.1723
1379	0.985888	10.5905	0.125912	21.9099
1381	0.610838	6.34181	0.0454242	16.6539
1382	0.981402	10.5491	0.11751	22.7234
1384	0.943993	14.2565	0.18535	26.7976
1385	0.653749	7.72201	0.0600677	29.5508
1387	0.931978	13.4102	0.147287	18.4865
1389	0.880315	8.67152	0.084199	23.7242
1390	0.88135	8.73737	0.103953	26.1978
1391	0.318939	8.26542	0.0121118	22.2104
1397	0.907409	8.54374	0.0926903	27.702
1399	0.866715	9.70291	0.126955	15.8501
1400	0.889907	11.8225	0.145494	22.1331
