# Supplementary material for: The effect of personality measurement conditions on spontaneous swimming behavior in the pale chub Zacco platypus (Cyprinidae)
Source: PeerJ. 2020 Mar 19;8:e8736. doi: 10.7717/peerj.8736 (PMC7085894; doi:10.7717/peerj.8736)
Supplement: Supplemental Information 2 — Each data point indicates the distance or time latency to the novel object under either the control or the exploration context. [file peerj-08-8736-s002.xlsx]

## Sheet: Sheet1
	exploration context				control context
ID	Mean distance to object （cm）	First tiem reaching object (s)		ID	Mean distance to object(cm)	First time reaching object(s)
33	19.9866	29.7		33	21.0625	712.1
42	25.5674	262.833		42	23.5603	605.833
44	19.5325	8.26667		44	24.2259	163.5
48	20.4383	15		48	26.6069	548.8
70	22.3937	91.2		70	22.0256	17.6
71	25.1585	10		71	21.4249	69.7
81	22.2168	105.333		81	22.3969	206.767
94	29.1811	257.8		94	27.2257	289.8
96	23.0458	26.0667		96	24.7881	194.5
115	25.2833	144.967		115	23.0188	627.367
125	22.28	106.533		125	23.8609	169.767
126	23.066	0.0666667		126	26.8797	372.267
130	22.2791	252.9		130	23.0899	0.933333
147	25.9954	8.9		147	23.5673	9.56667
162	31.9287	13.1333		162	29.865	108.4
179	23.1735	231.967		179	22.4672	345.567
187	26.851	11.2		187	25.7292	139.033
189	17.3522	184.467		189	19.9806	737.967
191	24.3043	176.667		191	21.7702	306.733
1005	24.8461	5.33333		1005	22.0642	6.83333
1006	25.2748	111.4		1006	27.2097	171.267
1010	22.7196	103.667		1010	26.5217	362.6
1057	23.2124	63.4333		1057	21.8012	15.9
1093	21.7935	10.6667		1093	25.4247	392.833
1117	24.1933	10.1667		1117	16.5914	145.367
1143	21.7549	221.667		1143	15.3197	218.333
1187	20.7379	7.06667		1187	23.2863	31.4667
1192	17.742	171.7		1192	18.9808	47.9333
1206	23.2938	117.2			18.8506	1114.6
1210	23.159	53.8667		1210	18.1518	58
1242	23.8034	2.2		1242	24.8841	231.4
1267	21.7255	394.667		1267	18.9731	256.2
1281	29.4742	13.8		1281	27.9617	118.167
1285	21.37	81.9			22.6553	220.967
1302	22.9982	194.133		1302	25.0202	498.867
1304	20.291	66.9667		1304	24.4606	86.5333
1306	19.4831	11		1306	21.1253	74.9333
1308	25.4635	61.9333		1308	24.5414	93.1
1312	19.2474	136.867		1312	20.077	116.1
1313	23.9612	166.7		1313	23.5108	262
1315	24.4806	30.8333		1315	22.4254	33.1667
1316	20.4933	261.8		1316	27.3424	875.567
1317	22.7846	30.4667		1317	22.906	92.3333
1320	28.1633	25.4		1320	23.8304	70.2
1323	23.8927	29.8333		1323	24.6783	107.8
1324	27.1194	295.967		1324	27.5131	100.467
1325	18.0503	49.6667		1325	24.3025	285.6
1326	20.7233	154.233		1326	22.8122	41.0333
1332	17.1428	6.73333		1332	22.4763	140.933
1333	18.7283	15.5333		1333	23.0166	160.6
1334	21.1169	12.8667		1334	22.7029	11.6
1335	28.6084	56.3333		1335	16.8627	230.8
1337	27.3282	57.6333		1337	26.5613	378.733
1339	19.225	53.0333		1339	18.0093	115.133
1341	17.7311	81.8667		1341	21.1283	52.9333
1345	19.301	249.533		1345	22.1452	278.333
1348	22.6639	268.6		1348	22.978	410.933
1351	21.5922			1351	27.5527	1497.63
1355	19.9015	108.733		1355	20.7559	79.2667
1356	18.4872	6.13333		1356	21.599	77.4
1358	17.177	183.033		1358	21.2135	138.933
1359	27.5145	264.667		1359	23.6467	454.033
1361	23.6301	218.133		1361	23.6711	539.933
1363	28.7503	146.867		1363	27.8867	397.867
1371	18.4401	62.4		1371	21.8749	30.3333
1375	19.8749	102.1		1375	22.8223	200.033
1379	20.7623	7.3		1379	22.1476	108.633
1381	23.7927	36.5333		1381	20.0319	290.367
1382	23.0202	8.86667		1382	20.6818	84.2667
1384	22.0733	14.6667		1384	22.4976	211.567
1385	21.8614	20.4		1385	23.3089	137.867
1387	28.717	8.16667		1387	25.2775	69.8
1389	22.8499	295.467		1389	25.804	6.2
1390	16.66	65		1390	20.8989	617.433
1391	22.0747	157.467		1391	25.9485	384.833
1397	21.3758	1.16667		1397	17.7165	247.5
1398	27.037	161.733		1398	26.9636	260.3
1399	19.1658	23.7		1399	18.1205	198.9
1400	21.6024	15.2		1400	22.3321	90.8
	22.6645	96.5564			22.9798	248.857
	0.374055	10.7974			0.332607	28.729
	0.528506
